# Supplementary material for: African jewel fish (Hemichromis bimaculatus) distinguish individual faces based on their unique iridophore patterns
Source: Anim Cogn. 2023 Jun 3;26(4):1411–21. doi: 10.1007/s10071-023-01790-1 (PMC10344835; doi:10.1007/s10071-023-01790-1)
Supplement: Supplementary file 1 — Supplementary file1 (XLS 47 KB) [file 10071_2023_1790_MOESM1_ESM.xls]

## Sheet: Sheet1
Groups	Models	Trial 1	Trial 2	Trial 3	Trial 4	Trial 5	Trial 6	Trial 7	Trial 8
1	1	4.46	4.84	4.34	4.31	4.48	4.35	4.24	4.64
1	1	3.77	3.63	4.11	3.63	3.76	3.43	3.87	3.53
1	1	4.23	4.28	4.71	4.62	5.52	5.05	4.99	5.22
1	1	5.08	5.1	4.9	4.98	5.25	5.07	5.11	4.96
1	1	5.17	5.04	5	5.04	4.79	4.77	4.75	4.71
1	1	4.04	3.76	3.65	3.66	3.73	3.73	3.68	3.83
1	1	4.73	4.24	4.51	4.57	4.48	4.6	4.34	4.7
1	1	4.75	5.01	5.14	5.36	5.55	5.4	5.47	5.62
1	1	4.43	4.56	4.73	4.82	5.6	4.72	5.22	4.92
1	2	4.19	4.15	4.45	4.23	4.24	4.62	4.31	4.4
1	2	4.55	4.35	4.41	4.38	4.47	4.48	4.54	4.64
1	2	4.82	5.09	5.08	5.5	5.72	5.34	5.44	5.35
1	2	5.59	5.74	5.74	5.59	5.67	5.72	5.68	5.62
1	2	6.01	5.86	5.95	6	6.54	6.26	5.9	6.06
1	2	5.82	5.42	5.23	4.88	6.07	5.78	5.59	4.67
1	2	4.79	4.55	4.69	4.57	4.4	4.62	4.51	4.57
1	2	4.48	4.88	4.45	4.95	5.26	5.08	4.99	5.18
1	2	4.27	4.74	4.62	4.64	4.79	4.38	4.75	4.51
2	1	4.84	4.25	4.13	4.42	4.42	4.02	4.11	4.22
2	1	4.12	4.3	4.15	4.11	4.14	4.24	4.17	4.17
2	1	5.15	5.26	4.28	4.87	5.01	4.95	5.13	5.16
2	1	5.02	5.32	5.63	5.33	5.53	5.46	5.93	5.8
2	1	4.53	4.31	4.16	4.24	4.22	4.25	4.15	4.23
2	1	5.06	4.74	4.89	4.59	4.53	4.65	4.76	4.63
2	1	4.5	4.59	4.53	4.51	4.46	4.55	4.65	4.71
2	1	4.74	4.61	4.48	4.33	4.41	4.51	4.89	4.91
2	1	4.56	4.7	4.95	4.71	4.86	4.79	5.06	5.09
2	2	4.85	4.33	4.32	4.48	4.25	4.35	4.65	4.65
2	2	4.11	3.92	3.41	3.64	4.6	4.49	4.66	4.57
2	2	4.39	4.22	4.13	4.42	4.33	4.35	4.27	4.32
2	2	4.63	4.68	4.49	4.69	4.58	4.87	4.96	5.04
2	2	4.83	4.81	4.78	4.37	4.81	4.87	5.33	5.42
2	2	4.87	5.11	5.07	4.92	4.87	4.71	4.77	4.65
2	2	4.74	4.7	4.37	4.2	4.41	4.59	4.52	5.01
2	2	5.58	5.72	5.12	5.21	5.6	5.29	4.74	4.69
2	2	4.3	4.39	4.48	4.28	4.13	4	3.78	4.11
Codes
Group 1 = model switched on trials 5 and 7
Group 2 = same models for 8 trials
Models
Model A = 1
Model B = 2
Trials = seconds for 10 respiration beats
